# Supplementary material for: Molecular subtype identification and signature construction based on Golgi apparatus-related genes for better prediction prognosis and immunotherapy response in hepatocellular carcinoma
Source: Front Immunol. 2023 Mar 27;14:1113455. doi: 10.3389/fimmu.2023.1113455 (PMC10083374; doi:10.3389/fimmu.2023.1113455)
Supplement: Supplementary file 5 [file Table_1.xlsx]

## Sheet: Sheet1
Table S1 Difference analysis between normal and tumor groups of LIHC
gene	conMean	treatMean	logFC	pValue	fdr	type
NAA11	0.00148377	1.01166	9.41324	0.000278704	0.000471572	Up
WNT3A	0.00585079	2.04799	8.45136	2.9914e-13	1.65706e-12	Up
B4GALNT2	0.00782829	1.41998	7.50296	1.89735e-09	6.13309e-09	Up
PRAME	0.0560249	7.62255	7.08806	8.19956e-06	1.70248e-05	Up
GPC3	10.6808	714.64	6.06412	3.50027e-19	4.62659e-18	Up
GFY	0.00127214	0.081578	6.00285	1.6961e-05	3.41008e-05	Up
SPP1	36.5825	1605.94	5.45612	1.91483e-05	3.80401e-05	Up
MUC13	2.9835	128.748	5.4314	4.84344e-12	2.23737e-11	Up
BCAN	0.0699114	2.10691	4.91346	8.92984e-21	1.65574e-19	Up
RHO	0.00642003	0.155356	4.59685	2.31621e-12	1.12852e-11	Up
TLCD3B	0.00748235	0.168571	4.49372	5.04319e-21	1.02303e-19	Up
B4GALNT1	0.121524	2.62776	4.43451	1.49531e-20	2.66165e-19	Up
MMP11	0.917379	15.3264	4.06236	1.12776e-25	1.18592e-23	Up
KCNJ6	0.00853933	0.142311	4.05878	0.000122715	0.000218142	Up
RAB3B	0.191948	3.17921	4.04988	2.45312e-17	2.39044e-16	Up
KIF20A	0.498369	7.89154	3.98502	4.753e-27	7.93157e-25	Up
MARCHF4	0.00894146	0.126984	3.82799	2.93924e-22	8.27044e-21	Up
ACAN	0.0352693	0.481499	3.77105	6.53315e-17	6.015e-16	Up
TP73	0.102162	1.37907	3.75476	2.63113e-21	5.66542e-20	Up
ASIC1	0.139811	1.71842	3.61953	2.06626e-12	1.01414e-11	Up
PKMYT1	0.26573	3.08701	3.53818	1.01391e-27	2.25596e-25	Up
TGM4	0.0097	0.1106	3.51123	1.25726e-06	2.88912e-06	Up
RNF183	0.0258502	0.289133	3.48349	8.87684e-08	2.34665e-07	Up
TRPC7	0.0023013	0.025289	3.45799	0.000129932	0.000229747	Up
CA4	0.179141	1.86573	3.38058	9.95947e-05	0.00017919	Up
CREG2	0.0114398	0.118937	3.37806	1.87712e-18	2.32033e-17	Up
MYMX	0.150566	1.54318	3.35744	3.27259e-10	1.16194e-09	Up
CLSPN	0.104895	1.06664	3.34605	1.08346e-26	1.44642e-24	Up
PHEX	0.0382117	0.384708	3.33168	2.3837e-11	1.00704e-10	Up
POLQ	0.0945149	0.949435	3.32846	1.24212e-25	1.18592e-23	Up
CLVS1	0.0266035	0.266879	3.3265	3.57354e-11	1.4679e-10	Up
FUT2	0.239935	2.36364	3.30029	9.88122e-16	7.99481e-15	Up
VGF	0.0830061	0.805083	3.27785	4.29795e-07	1.0357e-06	Up
APLP1	0.411635	3.67157	3.15696	2.26267e-06	5.05974e-06	Up
CAPN8	0.142739	1.26172	3.14394	9.0215e-11	3.47081e-10	Up
CHST6	0.0116125	0.0948469	3.02992	3.42736e-11	1.41657e-10	Up
WNT6	0.152681	1.22352	3.00245	3.35883e-08	9.26454e-08	Up
ATP8A2	0.0248155	0.198853	3.00239	8.30837e-11	3.20569e-10	Up
RGS20	0.0245382	0.194871	2.98942	2.41389e-11	1.01657e-10	Up
TRIM7	0.0559497	0.432937	2.95195	9.18006e-18	1.00454e-16	Up
ST6GALNAC5	0.0243093	0.187715	2.94897	3.17258e-05	6.12052e-05	Up
EPHB2	0.363218	2.60579	2.84281	1.01302e-07	2.64137e-07	Up
CSPG5	0.154703	1.10129	2.83162	3.30498e-18	4.04785e-17	Up
CCDC170	0.691603	4.8121	2.79865	9.17966e-10	3.08686e-09	Up
GCNT3	0.507511	3.48602	2.78007	5.26427e-09	1.61931e-08	Up
TMEM132A	0.84199	5.73652	2.7683	1.01893e-22	3.57966e-21	Up
PTPRN	0.00704939	0.0469545	2.73569	1.71871e-09	5.59629e-09	Up
EXTL1	0.0337487	0.215979	2.67799	4.15952e-12	1.93483e-11	Up
ABCA12	0.0154097	0.0922992	2.58248	3.38242e-06	7.36627e-06	Up
NMNAT2	0.0603422	0.361045	2.58094	2.57596e-06	5.71246e-06	Up
CABP7	0.0304651	0.180809	2.56923	2.77237e-12	1.31712e-11	Up
PTHLH	0.394541	2.25853	2.51714	2.22345e-05	4.39099e-05	Up
GPC2	0.0549074	0.303644	2.46731	1.41827e-20	2.55864e-19	Up
CSPG4	0.761195	3.92469	2.36624	3.86938e-25	3.0386e-23	Up
BGLAP	0.160969	0.82705	2.36119	1.93545e-15	1.49354e-14	Up
B3GNT4	0.0408089	0.204923	2.32813	1.15742e-11	5.08274e-11	Up
MDGA1	0.27501	1.33268	2.27677	8.07188e-07	1.89052e-06	Up
STC2	1.10943	5.26103	2.24552	1.1865e-17	1.26718e-16	Up
S100A3	0.420411	1.97589	2.23263	5.42981e-18	6.3586e-17	Up
FHDC1	0.134364	0.620606	2.20753	8.58327e-15	6.19387e-14	Up
GPSM1	1.59221	7.22361	2.18169	3.04551e-14	1.99302e-13	Up
NOTCH3	3.17763	14.3734	2.17737	1.04591e-21	2.44963e-20	Up
PRKAA2	1.01293	4.42714	2.12783	1.06902e-08	3.17848e-08	Up
S100A1	0.125957	0.532059	2.07865	1.10611e-12	5.67946e-12	Up
PDGFA	4.07661	17.0144	2.06132	2.37676e-17	2.33306e-16	Up
CLEC18A	0.0122719	0.0511333	2.0589	1.66795e-10	6.13567e-10	Up
FGD1	0.395636	1.63608	2.048	2.44206e-12	1.18121e-11	Up
AVPR2	0.100722	0.409279	2.02271	3.47857e-08	9.55532e-08	Up
GOLGA8A	0.728796	2.95438	2.01927	1.59966e-12	7.99829e-12	Up
COL1A1	36.4254	147.267	2.01542	0.000520224	0.000849021	Up
ESCO2	0.226466	0.906941	2.00171	1.8606e-15	1.45258e-14	Up
B3GNT5	0.781642	3.0928	1.98433	8.23856e-10	2.78442e-09	Up
JAKMIP3	0.0311376	0.121079	1.95922	5.55217e-05	0.000103666	Up
MMP24	0.462473	1.79229	1.95437	0.000306674	0.00051628	Up
DAPK2	0.701764	2.71549	1.95215	5.05975e-16	4.14403e-15	Up
CABP1	0.047581	0.183867	1.9502	5.77862e-12	2.64194e-11	Up
CASQ1	0.084996	0.324402	1.93232	1.57447e-06	3.58078e-06	Up
ELAPOR1	0.285309	1.07878	1.9188	5.91113e-08	1.57512e-07	Up
DNM3	0.126559	0.46868	1.88879	1.5828e-24	9.60473e-23	Up
MGAT3	0.181323	0.670942	1.88762	7.87622e-14	4.80126e-13	Up
RAB6B	0.504488	1.86014	1.88252	5.02895e-25	3.72981e-23	Up
GGNBP1	0.0126883	0.0440405	1.79533	0.000420757	0.000693469	Up
GOLGA8B	2.17223	7.48553	1.78493	1.37733e-17	1.44783e-16	Up
CLIC5	0.292057	0.94109	1.68808	6.80574e-09	2.05558e-08	Up
RAPSN	0.231629	0.732778	1.66156	1.54532e-10	5.73055e-10	Up
SLC35E4	0.352331	1.11198	1.65812	1.7809e-21	3.89755e-20	Up
SCARA3	4.78672	15.0223	1.64999	5.69801e-06	1.21321e-05	Up
BDKRB2	0.771383	2.39201	1.6327	3.38345e-07	8.27273e-07	Up
CHST1	0.850345	2.56024	1.59016	2.14158e-09	6.88919e-09	Up
BICD1	0.256256	0.766942	1.58153	6.24058e-18	7.12067e-17	Up
PKN3	2.99251	8.81008	1.5578	1.78867e-18	2.23165e-17	Up
CLEC18B	0.0593593	0.174287	1.55391	1.21498e-07	3.13128e-07	Up
PAQR8	1.32946	3.86066	1.53801	1.61844e-06	3.67451e-06	Up
CHST10	0.7233	2.08747	1.52909	7.77567e-05	0.000142589	Up
ABCB6	0.16274	0.469081	1.52727	2.38159e-10	8.63973e-10	Up
NECAB3	10.1351	28.9889	1.51614	2.83657e-22	8.23221e-21	Up
KPNA2	8.11625	23.1112	1.50971	1.36608e-19	1.96099e-18	Up
SCAMP5	3.92805	11.0832	1.49649	4.87164e-09	1.50547e-08	Up
CTLA4	0.581436	1.63636	1.4928	4.47565e-05	8.47516e-05	Up
LAT	0.0342984	0.0963879	1.49071	6.03928e-11	2.38534e-10	Up
FAT2	0.0201542	0.0564149	1.48499	8.48566e-07	1.97703e-06	Up
GAL3ST4	0.816624	2.28462	1.48421	2.77605e-09	8.74064e-09	Up
MMP14	21.6496	60.5151	1.48295	6.55265e-10	2.23158e-09	Up
GOLGA2P5	1.39891	3.90659	1.4816	1.13149e-12	5.7875e-12	Up
LPCAT1	6.68287	18.4568	1.46562	4.49023e-11	1.80556e-10	Up
ATP8B3	0.408446	1.1269	1.46415	2.25751e-09	7.22729e-09	Up
RUSC1	4.17174	11.4933	1.46208	2.61296e-24	1.39532e-22	Up
BCL9	3.30662	9.05504	1.45337	3.76995e-20	6.06372e-19	Up
CPE	21.3225	56.6255	1.40908	1.74989e-05	3.50239e-05	Up
RNF144A	1.07089	2.8402	1.40718	2.49558e-12	1.19842e-11	Up
TLR9	0.0104188	0.027437	1.39694	1.7935e-05	3.57896e-05	Up
BSG	144.006	378.997	1.39605	1.18203e-21	2.6746e-20	Up
SCLY	0.263865	0.69263	1.39228	1.44766e-13	8.36637e-13	Up
CUBN	0.0692985	0.181866	1.39198	5.2849e-14	3.31237e-13	Up
ST3GAL3	0.0512709	0.134392	1.39024	5.44336e-13	2.89518e-12	Up
CLTCL1	1.44418	3.77736	1.38713	1.21334e-10	4.58884e-10	Up
GBA	23.6508	61.8591	1.3871	1.98978e-23	8.04956e-22	Up
ARL17B	0.0731525	0.191267	1.38661	9.53145e-07	2.21295e-06	Up
GBP2	13.6395	35.611	1.38453	3.38485e-13	1.85958e-12	Up
PKDCC	5.66108	14.6986	1.37653	1.86912e-07	4.71697e-07	Up
SCAMP3	47.3105	122.015	1.36683	3.56971e-27	6.80795e-25	Up
GOLM1	24.6225	63.399	1.36448	5.18963e-06	1.11028e-05	Up
APC2	0.287568	0.730761	1.3455	6.23379e-13	3.27642e-12	Up
FASN	95.3804	242.242	1.34469	4.62403e-08	1.24457e-07	Up
PARM1	1.66919	4.20804	1.334	3.34787e-05	6.44936e-05	Up
ABCC5	1.64259	4.08844	1.31558	2.56137e-25	2.13714e-23	Up
MAP6D1	0.0345645	0.0858159	1.31195	6.62675e-05	0.000122361	Up
TMEM79	2.12398	5.2687	1.31068	6.11413e-22	1.54007e-20	Up
RNF24	1.18344	2.92186	1.30391	2.89552e-20	4.8319e-19	Up
SLC50A1	39.7324	98.0627	1.30339	3.39872e-19	4.54224e-18	Up
SPEF2	0.307635	0.758306	1.30156	5.1428e-11	2.04944e-10	Up
SIPA1L3	3.01657	7.39799	1.29423	5.07199e-20	7.78288e-19	Up
B3GALNT1	0.418526	1.02296	1.28935	2.82077e-12	1.33537e-11	Up
SORT1	6.80015	16.504	1.27918	7.8794e-13	4.093e-12	Up
CUL7	5.91262	14.1773	1.26171	1.12512e-24	7.15256e-23	Up
RAB41	0.41196	0.986181	1.25935	2.47487e-11	1.03572e-10	Up
GLA	4.64356	11.0506	1.25083	6.50057e-17	6.015e-16	Up
ATAT1	2.12139	5.04173	1.24891	6.87814e-18	7.78163e-17	Up
FUT1	0.974085	2.3037	1.24183	1.63317e-08	4.77086e-08	Up
DCLRE1C	0.946507	2.22809	1.23513	1.59723e-17	1.64023e-16	Up
PDGFRB	11.9245	28.0333	1.23321	7.85342e-11	3.03893e-10	Up
TEPSIN	1.78556	4.19602	1.23265	3.40242e-19	4.54224e-18	Up
PSEN2	0.0742206	0.173211	1.22264	1.62137e-10	5.99593e-10	Up
GALNT10	2.34619	5.41484	1.2066	1.47585e-22	4.92565e-21	Up
ABCA7	1.69408	3.82695	1.17569	2.94815e-12	1.39074e-11	Up
VPS45	5.35368	12.0828	1.17435	4.22356e-28	1.40961e-25	Up
MYRF	6.96497	15.593	1.16271	1.33219e-09	4.40217e-09	Up
RHBDF2	4.13263	9.19823	1.1543	2.68333e-15	2.03536e-14	Up
GABARAP	0.18578	0.40764	1.1337	3.34649e-08	9.25043e-08	Up
B3GALNT2	1.7054	3.74004	1.13295	1.26388e-20	2.31134e-19	Up
ARHGEF2	4.14347	9.06386	1.12928	3.55929e-11	1.46656e-10	Up
DENND4B	6.12025	13.3401	1.12411	8.77608e-25	5.85803e-23	Up
QPCTL	12.0966	26.3136	1.12121	7.83156e-06	1.63617e-05	Up
MALL	0.252806	0.549154	1.11918	0.000208983	0.000359063	Up
ARHGAP4	6.08756	13.1891	1.11541	2.3539e-06	5.25495e-06	Up
CHEK2	3.22823	6.98142	1.11278	2.76632e-09	8.73057e-09	Up
ARL2	9.74685	21.0656	1.11188	5.70864e-09	1.73996e-08	Up
AP3M2	1.63519	3.52965	1.11007	2.97364e-22	8.27044e-21	Up
H1-0	218.316	468.696	1.10223	4.65247e-13	2.51407e-12	Up
MAPK8IP3	3.2433	6.95808	1.10123	9.83242e-15	6.98206e-14	Up
PLCE1	0.766212	1.63736	1.09556	2.18199e-17	2.17385e-16	Up
ST6GALNAC4	4.11012	8.76682	1.09287	3.03945e-07	7.44526e-07	Up
LLGL1	2.23431	4.75752	1.09038	3.95197e-19	5.12221e-18	Up
A4GALT	2.74259	5.83171	1.08838	1.68053e-07	4.27335e-07	Up
ZFPL1	1.33799	2.81665	1.07391	1.90214e-17	1.92375e-16	Up
COG2	1.71899	3.61504	1.07245	3.12393e-17	3.02206e-16	Up
MANEAL	3.7361	7.80935	1.06367	1.52092e-08	4.46247e-08	Up
LIMK2	7.05977	14.7004	1.05816	2.4499e-10	8.8395e-10	Up
PLOD3	31.0629	64.3857	1.05155	2.61896e-22	7.7696e-21	Up
CLN3	0.0623968	0.1289	1.04671	6.6328e-11	2.59671e-10	Up
BCAP31	133.85	275.985	1.04398	1.98374e-20	3.48459e-19	Up
SLC39A7	96.1705	197.794	1.04033	5.05768e-21	1.02303e-19	Up
AP4M1	2.30838	4.74596	1.03982	2.45227e-20	4.14403e-19	Up
SLC35E2A	0.263653	0.540525	1.03572	1.13813e-09	3.78903e-09	Up
CREB3L4	6.80972	13.8708	1.02639	3.9486e-16	3.31533e-15	Up
STIP1	34.928	71.1024	1.02552	2.17183e-22	6.74278e-21	Up
KDELR3	17.0489	34.6781	1.02435	0.000180585	0.000313092	Up
RAB40A	0.0580875	0.117047	1.01079	3.84653e-05	7.36745e-05	Up
CCDC88A	0.889091	1.78543	1.00587	4.67034e-13	2.51407e-12	Up
HHAT	1.99903	4.0078	1.00351	1.54125e-07	3.95685e-07	Up
MAP2K1	56.086	27.8456	-1.01019	9.38799e-22	2.32092e-20	Down
P2RX3	1.65221	0.81444	-1.02052	5.38361e-11	2.13903e-10	Down
LIPG	17.6692	8.63123	-1.0336	3.37668e-12	1.58171e-11	Down
LRRK2	2.64824	1.2785	-1.05058	1.54806e-15	1.22288e-14	Down
RMDN2	9.35697	4.51607	-1.05097	5.4608e-20	8.28429e-19	Down
PRELP	20.0765	9.55912	-1.07056	1.87518e-16	1.61508e-15	Down
CD14	1187.07	560.631	-1.08228	1.54478e-17	1.59867e-16	Down
TLR3	6.71414	3.16023	-1.08717	1.9533e-16	1.67157e-15	Down
CAT	596.661	275.217	-1.11634	9.04421e-18	9.97853e-17	Down
RIC3	0.580979	0.266994	-1.12168	4.58173e-17	4.30747e-16	Down
FTCD	490.576	221.633	-1.1463	1.59901e-16	1.39522e-15	Down
SYNE1	3.02376	1.36121	-1.15146	2.35077e-22	7.13243e-21	Down
SLC35D1	70.6975	31.2537	-1.17763	1.04398e-23	4.80589e-22	Down
F8	7.67289	3.35531	-1.19332	1.02715e-21	2.44865e-20	Down
ATP11C	22.4639	9.70594	-1.21067	2.43511e-19	3.38633e-18	Down
P3H2	4.71797	2.02859	-1.21769	1.84724e-23	7.70644e-22	Down
STX11	3.96266	1.70278	-1.21857	4.27973e-17	4.05208e-16	Down
DSE	2.08554	0.885567	-1.23575	1.3325e-25	1.18592e-23	Down
SORL1	31.1365	13.0874	-1.25043	7.42272e-20	1.11341e-18	Down
CYP2E1	1552.43	649.995	-1.25602	2.90522e-13	1.61603e-12	Down
APOA5	738.762	308.353	-1.26053	7.61382e-16	6.19784e-15	Down
NDRG2	151.316	63.0916	-1.26204	1.13135e-23	5.03453e-22	Down
LDLR	78.7026	32.1603	-1.29113	1.89097e-14	1.29382e-13	Down
FEZ1	3.22762	1.3181	-1.29201	1.77761e-19	2.49801e-18	Down
ST3GAL6	26.541	10.7747	-1.30058	6.41027e-21	1.24025e-19	Down
TLR4	5.27818	2.08938	-1.33696	1.14319e-22	3.91323e-21	Down
MS4A7	21.7414	8.57532	-1.34218	1.4428e-16	1.27559e-15	Down
PDE2A	8.4743	3.24689	-1.38404	4.54149e-21	9.47326e-20	Down
PROZ	85.8071	32.3766	-1.40614	6.114e-18	7.03637e-17	Down
HS3ST3B1	42.0572	15.796	-1.41279	1.16399e-21	2.6746e-20	Down
PLPP3	105.637	39.5973	-1.41564	4.45949e-24	2.28978e-22	Down
SERPINB9	20.5946	7.5147	-1.45448	4.4947e-15	3.31515e-14	Down
RSAD2	9.65498	3.49807	-1.46472	0.000557099	0.000904778	Down
PLK3	15.4759	5.49347	-1.49424	3.62784e-08	9.90423e-08	Down
PDGFRA	9.48347	3.26747	-1.53724	3.15773e-20	5.20441e-19	Down
STEAP4	9.13721	3.14616	-1.53816	8.75177e-23	3.33818e-21	Down
MAN1C1	17.7975	5.83624	-1.60857	9.94737e-23	3.57966e-21	Down
ID1	166.245	54.2198	-1.61642	2.58913e-19	3.52703e-18	Down
DEFA3	0.877431	0.285958	-1.61748	4.20916e-14	2.66314e-13	Down
SGMS2	13.4576	4.37676	-1.62049	2.59046e-14	1.71202e-13	Down
F9	435.337	141.001	-1.62643	9.57137e-23	3.54938e-21	Down
ZG16	33.3352	10.5793	-1.65581	8.82243e-19	1.11113e-17	Down
TRAPPC3L	0.113897	0.036019	-1.6609	1.83487e-16	1.59062e-15	Down
MS4A6A	32.133	9.93986	-1.69276	4.64457e-22	1.1924e-20	Down
GASK1A	6.29909	1.89331	-1.73423	1.53963e-17	1.59867e-16	Down
AGBL4	0.39142	0.115595	-1.75965	9.59485e-15	6.8498e-14	Down
SMPD3	2.7754	0.807544	-1.78108	3.4239e-21	7.2554e-20	Down
RNF125	15.7563	4.50069	-1.80771	8.34348e-24	4.12539e-22	Down
CHST4	12.8501	3.6622	-1.811	1.33086e-23	5.73127e-22	Down
CBFA2T3	5.11102	1.38033	-1.8886	3.50039e-22	9.53676e-21	Down
DCN	67.4664	15.3579	-2.13519	2.48493e-24	1.38224e-22	Down
RETREG1	40.8522	9.25521	-2.14208	1.99931e-22	6.35494e-21	Down
ST6GAL2	1.50396	0.336566	-2.1598	7.72591e-25	5.42847e-23	Down
RND3	121.755	25.495	-2.2557	1.2507e-25	1.18592e-23	Down
ESR1	9.12269	1.79565	-2.34495	2.24569e-24	1.30347e-22	Down
ST8SIA6	0.937885	0.171126	-2.45436	1.02071e-26	1.44642e-24	Down
CALN1	0.236664	0.0420355	-2.49316	2.93133e-26	3.55757e-24	Down
CXCL14	59.1995	5.94286	-3.31635	7.63187e-28	2.03771e-25	Down
FGF23	0.586883	0.0446387	-3.7167	1.16799e-19	1.73251e-18	Down
COLEC10	40.2099	2.69845	-3.89735	1.70039e-29	2.27002e-26	Down
NDST3	0.600747	0.0350837	-4.09788	2.34795e-28	1.04484e-25	Down
CRHBP	87.0067	4.56624	-4.25205	4.00156e-29	2.67104e-26	Down
