# Supplementary material for: Molecular subtype identification and signature construction based on Golgi apparatus-related genes for better prediction prognosis and immunotherapy response in hepatocellular carcinoma
Source: Front Immunol. 2023 Mar 27;14:1113455. doi: 10.3389/fimmu.2023.1113455 (PMC10083374; doi:10.3389/fimmu.2023.1113455)
Supplement: Supplementary file 6 [file Table_2.xlsx]

## Sheet: Sheet1
Table S2 Univariate cox regression for GARGs
Gene	HR	HR.95L	HR.95H	pvalue
A4GNT	1.03465	1.00898	1.06097	0.00787629
AATF	1.0183	1.00807	1.02863	0.000428563
ABCB6	3.76402	2.29984	6.16037	1.33957e-07
ABCC5	1.14835	1.09076	1.20898	1.36875e-07
ABCG1	1.01835	1.0032	1.03374	0.0174403
ACAN	1.14274	1.04407	1.25073	0.00377915
ACER2	1.21276	1.01054	1.45545	0.0382042
ACER3	1.06216	1.01265	1.11409	0.013275
ACSL3	1.0144	1.00777	1.02108	1.92296e-05
ADAM10	1.01777	1.0001	1.03576	0.0487427
ADAM17	1.11687	1.05966	1.17716	3.78348e-05
ADAM19	1.05889	1.01699	1.10251	0.00547222
ADCY3	1.07287	1.01149	1.13797	0.0192715
AFTPH	1.01877	1.00627	1.03143	0.00316306
AGBL4	1.32077	1.08599	1.60629	0.00533461
AGTRAP	1.0134	1.00722	1.01962	2.01164e-05
AJUBA	1.00972	1.00245	1.01705	0.0087373
AKAP8	1.03515	1.0085	1.06251	0.00943193
ALX1	1.15297	1.08507	1.22511	4.2987e-06
AP1B1	1.0158	1.00823	1.02343	4.02797e-05
AP1M1	1.02857	1.00545	1.05223	0.0151466
AP1S2	1.03444	1.00494	1.0648	0.0218139
AP1S3	1.21566	1.10453	1.33795	6.52916e-05
AP3B1	1.02945	1.01249	1.0467	0.000618315
AP3D1	1.01059	1.00393	1.01729	0.00179194
AP3M1	1.02285	1.00711	1.03884	0.00429738
AP3M2	1.05997	1.01358	1.10847	0.0107435
AP3S1	1.01024	1.00156	1.019	0.0206933
AP4B1	1.22584	1.12733	1.33296	1.89887e-06
AP4E1	1.10742	1.01053	1.21359	0.0289438
AP4M1	1.08454	1.04153	1.12934	8.4834e-05
APH1A	1.00343	1.00139	1.00547	0.000974301
ARAP1	1.03186	1.01247	1.05162	0.00119142
ARCN1	1.00683	1.00244	1.01124	0.00224633
ARF3	1.00839	1.00271	1.0141	0.00372335
ARF4	1.0029	1.00145	1.00436	9.3093e-05
ARF5	1.00473	1.00133	1.00814	0.00641916
ARF6	1.00918	1.00387	1.01452	0.000684905
ARFGAP1	1.01861	1.00808	1.02924	0.000502341
ARFGAP2	1.01212	1.00035	1.02402	0.0434613
ARFGAP3	1.01382	1.00611	1.02158	0.000424213
ARFGEF1	1.03726	1.00666	1.0688	0.0166651
ARFGEF2	1.01682	1.00213	1.03173	0.024677
ARFIP1	1.02687	1.00394	1.05033	0.0213928
ARFIP2	1.03271	1.01869	1.04693	3.92806e-06
ARFRP1	1.02786	1.00633	1.04985	0.0109404
ARHGAP21	1.05207	1.02422	1.08068	0.000208837
ARHGAP4	1.01313	1.0034	1.02295	0.00807023
ARHGEF2	1.03393	1.01935	1.04872	4.13862e-06
ARL1	1.01161	1.00162	1.02169	0.0225766
ARL3	1.04148	1.0123	1.0715	0.0050655
ARL5B	1.01946	1.0068	1.03228	0.00250144
ARSB	1.04817	1.00025	1.09839	0.0488046
ASAP2	1.10813	1.03646	1.18476	0.00261584
ASH1L	1.03353	1.00988	1.05774	0.00522802
ATAT1	1.05483	1.018	1.09299	0.00323858
ATG9A	1.0323	1.0112	1.05383	0.00254812
ATP11A	1.03131	1.01707	1.04576	1.39732e-05
ATP11B	1.02435	1.00144	1.04778	0.0370795
ATP1A1	1.0027	1.00117	1.00423	0.000523864
ATP2C1	1.02996	1.01657	1.04354	9.88637e-06
ATP7A	1.20924	1.09252	1.33843	0.000244033
ATP8A2	1.07434	1.0348	1.11539	0.000178298
ATP8B2	1.03463	1.00782	1.06216	0.0110512
ATP9A	1.01229	1.00175	1.02294	0.0222111
ATP9B	1.15903	1.06539	1.26091	0.000595982
ATR	1.31181	1.1128	1.54641	0.00122442
ATXN2	1.14554	1.06549	1.2316	0.000236616
AVPR1B	6.39758	1.54775	26.4442	0.0103701
AZIN2	1.56396	1.19581	2.04545	0.00109143
B3GALNT1	1.12771	1.05231	1.20853	0.000664579
B3GALNT2	1.10347	1.01098	1.20441	0.0274873
B3GALT2	1.04732	1.01166	1.08423	0.00889414
B3GALT6	1.01816	1.0035	1.03304	0.0150294
B3GAT3	1.01165	1.00665	1.01668	4.58857e-06
B3GNT2	1.01875	1.00275	1.035	0.0214503
B3GNT7	1.00603	1.00203	1.01005	0.0030797
B3GNT9	1.05324	1.02315	1.08422	0.000451722
B4GALNT1	1.04439	1.00846	1.0816	0.0150278
B4GALT2	1.03617	1.02388	1.0486	5.25288e-09
B4GALT3	1.02425	1.013	1.03563	2.11778e-05
B4GALT4	1.04561	1.01749	1.07452	0.00134591
B4GALT5	1.00945	1.00534	1.01358	6.33484e-06
B4GALT6	1.05337	1.01473	1.09348	0.00639442
B4GALT7	1.02154	1.00143	1.04205	0.0356882
BAIAP2	0.969865	0.945621	0.994731	0.0178383
BCL9	1.02275	1.00886	1.03683	0.00126412
BET1	1.04592	1.00734	1.08598	0.019217
BET1L	1.02313	1.00946	1.03697	0.000857721
BICD1	1.37274	1.20177	1.56803	3.03694e-06
BICD2	1.07162	1.03813	1.1062	1.95681e-05
BLZF1	1.02521	1.00731	1.04343	0.00560539
BSG	1.0004	1.00004	1.00077	0.0311319
C17orf75	1.06987	1.01771	1.1247	0.00808746
C1GALT1C1	1.01235	1.00348	1.0213	0.0062485
C1orf43	1.00261	1.00119	1.00403	0.000307038
CALU	1.00643	1.00308	1.00979	0.000163201
CAMKMT	1.1148	1.0262	1.21105	0.0101072
CAMSAP2	1.03836	1.0197	1.05736	4.73714e-05
CAND1	1.04811	1.02583	1.07086	1.80728e-05
CANT1	1.01941	1.0109	1.02799	7.01254e-06
CASD1	1.05483	1.0109	1.10066	0.0139145
CAV1	1.0063	1.00006	1.01258	0.0477365
CBL	1.13601	1.07068	1.20531	2.43872e-05
CCDC88A	1.2684	1.15405	1.39407	8.12202e-07
CD33	1.19483	1.08318	1.31798	0.000376132
CD44	1.00609	1.00164	1.01055	0.00718274
CDC42	1.03567	1.02167	1.04986	4.46737e-07
CDK13	1.10212	1.02487	1.18521	0.00873342
CDK5RAP2	1.02705	1.01342	1.04087	8.98783e-05
CEP83	1.19294	1.05706	1.34629	0.00424499
CEP85	1.09704	1.05998	1.13539	1.27951e-07
CHIC2	1.02151	1.00654	1.03671	0.00473165
CHID1	1.00826	1.00129	1.01529	0.0201549
CHPF2	1.02358	1.01302	1.03426	1.06971e-05
CHST1	1.02276	1.00201	1.04393	0.0314037
CHST10	1.07319	1.01778	1.13161	0.00901217
CHST11	1.03949	1.01878	1.06061	0.000161714
CHST12	1.17769	1.06435	1.30309	0.00153513
CHST5	1.12567	1.00386	1.26225	0.0427768
CHST6	1.48231	1.1188	1.96392	0.00610681
CHST9	1.03101	1.00859	1.05394	0.00649222
CIT	1.41407	1.22051	1.63834	3.96891e-06
CLASP1	1.04925	1.0126	1.08722	0.00804015
CLASP2	1.09389	1.01972	1.17345	0.0122396
CLCC1	1.1097	1.04482	1.1786	0.000707881
CLCN4	1.06215	1.00717	1.12014	0.026195
CLEC18B	2.54084	1.17346	5.50156	0.017992
CLINT1	1.00875	1.00029	1.01727	0.0425973
CLN3	18.2265	3.04046	109.261	0.0014882
CLSPN	1.23023	1.14479	1.32205	1.68405e-08
CLSTN1	1.00413	1.00074	1.00752	0.0168136
CLTA	1.00477	1.00253	1.00701	2.90227e-05
CLTB	1.00319	1.00035	1.00604	0.0276599
CLTC	1.00624	1.00299	1.00951	0.000167262
CLVS2	1.09183	1.01716	1.17198	0.0150738
CNIH1	1.00947	1.00195	1.01705	0.0134897
COG1	1.0477	1.01853	1.07771	0.00121814
COG4	1.02513	1.01268	1.03775	6.91934e-05
COG5	1.04909	1.00313	1.09716	0.0360187
COG7	1.04201	1.00012	1.08565	0.0493355
COPA	1.0056	1.00287	1.00833	5.49796e-05
COPB1	1.01272	1.00721	1.01826	5.56163e-06
COPB2	1.03705	1.01927	1.05514	3.74173e-05
COPG1	1.00712	1.00395	1.01031	1.03742e-05
COPG2	1.04117	1.01657	1.06638	0.000945731
COPZ1	1.00649	1.00243	1.01056	0.00169256
CREB3	1.0063	1.00109	1.01153	0.0176443
CREG2	4.0499	2.53399	6.47266	5.02134e-09
CSDE1	1.00432	1.00225	1.00638	4.06756e-05
CSNK1D	1.02846	1.01475	1.04235	4.1363e-05
CSPG4	1.03224	1.01146	1.05345	0.00222909
CSPG5	1.16689	1.07909	1.26183	0.000110085
CST3	1.00148	1.00039	1.00257	0.00787945
CTSC	1.01873	1.00647	1.03115	0.00267779
CTSL	1.00537	1.00211	1.00864	0.00122449
CUBN	3.06952	1.38128	6.82116	0.00590878
CUL3	1.05286	1.01085	1.09661	0.0131659
CYBB	1.00759	1.0021	1.01311	0.00665591
CYTH2	1.02579	1.0041	1.04795	0.0195382
CYTH3	1.05152	1.02779	1.07579	1.60862e-05
CYTH4	1.03575	1.0089	1.06332	0.00877596
DAOA	2.03259e+11	1110.78	3.71938e+19	0.00730893
DBI	1.00215	1.0005	1.00381	0.0104532
DBNL	1.03444	1.01316	1.05617	0.00141287
DCLRE1C	1.21462	1.11543	1.32264	7.71555e-06
DDX31	1.16336	1.09713	1.23358	4.19846e-07
DDX54	1.01588	1.0037	1.02821	0.0104698
DEFA5	1.09688	1.03699	1.16022	0.00124698
DEFA6	1.13939	1.04358	1.24399	0.00359423
DEFB4A	11.153	1.35047	92.1078	0.0251631
DENND4B	1.03339	1.01588	1.05119	0.000165116
DENND4C	1.0374	1.0031	1.07287	0.0323049
DENND5A	1.05813	1.03662	1.08009	6.987e-08
DHCR24	1.00093	1.00032	1.00154	0.00276023
DNAJC5	1.0171	1.0093	1.02496	1.57718e-05
DNM1L	1.03619	1.01744	1.05528	0.000135226
DNM2	1.01751	1.00596	1.0292	0.002873
DOCK4	1.06255	1.00733	1.12081	0.0258801
DOP1B	1.02854	1.00538	1.05224	0.0154673
DPY30	1.02424	1.01294	1.03567	2.32624e-05
DRAM2	1.01916	1.01	1.02841	3.77496e-05
DUSP10	0.987729	0.979066	0.996468	0.00600906
DUSP26	1.08246	1.04001	1.12665	0.000103809
DYM	1.06491	1.01876	1.11316	0.00540297
DYNC2H1	1.37892	1.10528	1.7203	0.00441421
DYNC2LI1	1.04806	1.00693	1.09087	0.0215707
DYNLT1	1.01952	1.01116	1.02795	4.17056e-06
ECE2	9.69971e+08	5948.94	158153311230361	0.000726842
ECPAS	1.02044	1.00756	1.03348	0.00178934
EIPR1	1.07081	1.04058	1.1019	2.82223e-06
EMP2	1.01305	1.00162	1.02461	0.0251085
ENTPD4	1.03631	1.00247	1.07129	0.0352173
ENTPD6	1.01408	1.003	1.02528	0.0126061
ERGIC2	1.0342	1.01556	1.05318	0.000289751
ERGIC3	1.00654	1.003	1.0101	0.000288888
ESCO2	1.25294	1.14998	1.36511	2.54936e-07
EXOC3	1.03453	1.01351	1.05598	0.00118773
EXT1	1.00729	1.00143	1.01318	0.0146973
EXT2	1.02339	1.00732	1.03972	0.00420245
EXTL3	1.02692	1.01304	1.04098	0.000129993
F2RL1	1.00782	1.00155	1.01412	0.0143607
F8	1.03075	1.00044	1.06197	0.0466982
FAM20A	0.987862	0.97826	0.997558	0.0142604
FAM234B	1.13654	1.02386	1.26162	0.0162765
FAM241A	1.1263	1.04646	1.21224	0.00152134
FAM3C	1.01671	1.00084	1.03283	0.0389508
FAM91A1	1.01941	1.00458	1.03446	0.0101602
FAT2	4.14438	2.01308	8.53214	0.00011382
FBXW8	1.07339	1.00807	1.14294	0.0270529
FCGR2A	1.02254	1.00974	1.03549	0.000523289
FGD1	1.12079	1.05077	1.19548	0.000530913
FGD6	1.03533	1.00317	1.06851	0.0310146
FHDC1	1.10326	1.02961	1.18218	0.00531033
FIG4	1.66353	1.25327	2.20811	0.000427673
FKTN	1.35347	1.17982	1.55268	1.55806e-05
FLNA	1.00209	1.00103	1.00315	0.000109915
FMNL3	1.07431	1.02729	1.12349	0.00169715
FTCD	0.998446	0.997194	0.999698	0.0150472
FUT1	1.05836	1.00207	1.11783	0.0419523
FUT10	1.10963	1.0195	1.20774	0.0160955
FUT11	1.06412	1.02327	1.1066	0.00185809
FUT2	1.03048	1.00364	1.05803	0.0257495
FUT8	1.06176	1.00309	1.12387	0.0388024
FZD5	1.01159	1.00186	1.02141	0.0194838
FZD8	1.04449	1.00673	1.08366	0.0205115
G2E3	1.21097	1.11641	1.31355	3.94414e-06
GABARAPL1	0.994104	0.989447	0.998783	0.0135809
GAL	1.07427	1.02423	1.12675	0.00324248
GAL3ST1	1.00392	1.00061	1.00725	0.0202663
GAL3ST3	7.35086	2.03983	26.49	0.00228946
GAL3ST4	1.03217	1.0114	1.05335	0.00226162
GALNT10	1.02429	1.00797	1.04087	0.00339946
GALNT11	1.04134	1.00561	1.07834	0.0229482
GALNT13	1.3966	1.03581	1.88306	0.0284726
GALNT18	1.00686	1.00032	1.01344	0.0397855
GALNT3	1.02538	1.00924	1.04179	0.00196095
GALNTL5	265336	3390.21	2.07666e+07	1.97736e-08
GANAB	1.00327	1.00141	1.00513	0.00055982
GBA	1.00597	1.00191	1.01005	0.00388207
GBA2	1.01893	1.00647	1.03154	0.00280865
GBF1	1.04308	1.00023	1.08778	0.0487792
GBGT1	1.05869	1.00128	1.1194	0.0449766
GBP5	1.00664	1.00139	1.01192	0.0130952
GCC2	1.04217	1.00182	1.08414	0.0403204
GCNT4	1.06515	1.03168	1.0997	0.000106688
GDI1	1.00938	1.0034	1.0154	0.00208743
GDI2	1.00655	1.00428	1.00882	1.4634e-08
GFRA1	0.97891	0.96003	0.998161	0.0319368
GFY	1.60324	1.09539	2.34653	0.0151493
GGA1	1.01745	1.00548	1.02956	0.00416025
GGA3	1.03546	1.01297	1.05845	0.00186906
GGNBP1	9.33813	1.9049	45.777	0.00587809
GIGYF2	1.09139	1.03708	1.14854	0.000785264
GKAP1	1.11	1.0468	1.17701	0.000484565
GKN1	196.462	10.9959	3510.16	0.000330787
GLA	1.03285	1.01732	1.04861	2.88073e-05
GLB1	1.00713	1.00233	1.01196	0.00358877
GLG1	1.01115	1.00005	1.02237	0.0490638
GLT6D1	1.85645e+11	1.00443e+07	3431201757625140	2.26281e-07
GNAI3	1.03986	1.02482	1.05512	1.44548e-07
GNAQ	1.0191	1.00028	1.03827	0.0466122
GOLGA2P5	1.03124	1.00465	1.05852	0.0209804
GOLGA3	1.03434	1.01277	1.05636	0.0016914
GOLIM4	1.00665	1.00133	1.01199	0.0141464
GOLM1	1.00166	1.00016	1.00317	0.0303843
GOLPH3	1.00317	1.00069	1.00567	0.0123271
GOLPH3L	1.01078	1.00156	1.02009	0.0218295
GOLT1B	1.02866	1.01626	1.04121	4.94893e-06
GOPC	1.03473	1.00747	1.06273	0.0122041
GORAB	1.04158	1.0171	1.06664	0.000787308
GORASP1	1.04734	1.01977	1.07566	0.000679397
GORASP2	1.00993	1.00303	1.01688	0.00472377
GOSR2	1.07331	1.03229	1.11597	0.000373533
GPC2	1.20505	1.01507	1.43058	0.0331004
GPR107	1.02839	1.01528	1.04168	1.90881e-05
GPR89A	1.14388	1.01288	1.29184	0.0303021
GPR89B	1.18032	1.01102	1.37797	0.0358463
GRB2	1.01061	1.00596	1.01529	7.35371e-06
GRINA	1.00067	1.00003	1.00131	0.0413933
GRN	1.00115	1.0005	1.0018	0.000507407
HACE1	1.21711	1.09259	1.35582	0.000359635
HCK	1.01414	1.00297	1.02544	0.0129469
HDAC3	1.02714	1.00431	1.0505	0.0195698
HDAC5	1.02384	1.00987	1.038	0.000774743
HEPACAM2	1.17534	1.0664	1.2954	0.00113183
HID1	1.01481	1.00227	1.02752	0.0205001
HIP1	1.02113	1.00458	1.03796	0.0121469
HLA-DQB2	1.00899	1.00206	1.01596	0.0109016
HRAS	1.00647	1.00206	1.0109	0.00401737
HS2ST1	1.04193	1.02283	1.06139	1.35696e-05
HS3ST1	1.07816	1.00118	1.16107	0.0464709
HS3ST3A1	1.019	1.00075	1.03759	0.0412614
HS3ST3B1	0.985125	0.970853	0.999607	0.0441406
HS3ST5	1.75053	1.24401	2.46331	0.00131472
HS3ST6	1.19431	1.0382	1.3739	0.0129722
HTR5A	9.12415	3.60436	23.0971	3.07704e-06
HTT	1.04632	1.01403	1.07964	0.00464229
HUWE1	1.0168	1.00494	1.0288	0.00539026
HYAL2	1.01908	1.00591	1.03241	0.00438771
IER3IP1	1.04544	1.02541	1.06585	6.70159e-06
IFNGR2	1.00574	1.0006	1.0109	0.0284464
IFT20	1.04492	1.01497	1.07575	0.00306298
IFT57	1.02423	1.00332	1.04557	0.0229303
IGF2R	1.01829	1.00644	1.03029	0.0024168
IL15RA	1.01423	1.00698	1.02152	0.000111849
INPP5B	1.12687	1.01113	1.25585	0.030757
INPP5E	1.09029	1.02432	1.1605	0.00663578
INPPL1	1.01432	1.00506	1.02367	0.00238069
ITGA5	1.00431	1.00186	1.00677	0.000553039
JAKMIP3	1.90624	1.03621	3.50678	0.0380489
KBTBD8	1.20944	1.00863	1.45024	0.0401006
KCNIP3	1.05391	1.00796	1.10195	0.0209588
KDELR1	1.00256	1.0012	1.00393	0.000229074
KDELR2	1.00234	1.00046	1.00421	0.0145273
KDELR3	1.00424	1.0004	1.00811	0.030574
KIAA0319L	1.01418	1.00453	1.02393	0.00390094
KIF13A	1.03519	1.00635	1.06485	0.0164465
KIF20A	1.04365	1.03174	1.05569	2.95549e-13
KIFAP3	1.02506	1.00815	1.04225	0.00353366
KIFC3	1.01286	1.0005	1.02538	0.0414216
KPNA2	1.01934	1.01368	1.02503	1.5774e-11
KRAS	1.01804	1.00156	1.0348	0.0317651
LALBA	13.9924	3.68321	53.1566	0.00010685
LAPTM4A	1.00098	1.00019	1.00177	0.0152741
LEPROT	1.00624	1.00066	1.01185	0.028292
LFNG	1.03512	1.00858	1.06236	0.009187
LHB	1.26137	1.11321	1.42924	0.00027018
LITAF	1.00363	1.00057	1.00671	0.0202207
LLGL1	1.06488	1.0326	1.09816	6.26861e-05
LMAN2	1.00098	1.00003	1.00193	0.0423188
LMAN2L	1.02441	1.0104	1.03862	0.000598898
LMTK2	1.03066	1.0107	1.05101	0.00247607
LPCAT1	1.01264	1.00764	1.01767	6.72114e-07
LTBR	1.01196	1.00527	1.0187	0.00044164
LYN	1.02633	1.00866	1.04431	0.00334882
LYPLA2	1.0069	1.00374	1.01008	1.82879e-05
M6PR	1.01728	1.00748	1.02716	0.000518839
MACF1	1.044	1.00771	1.08159	0.0170495
MALRD1	1.91106	1.28553	2.84095	0.00136663
MAN1A1	1.00279	1.00036	1.00523	0.0241826
MAN1B1	1.02503	1.01374	1.03646	1.22868e-05
MANEA	1.01981	1.00217	1.03775	0.0275189
MANEAL	1.03621	1.00778	1.06544	0.0122156
MAP2K2	1.00623	1.00225	1.01023	0.00215102
MAP4K2	1.1099	1.05765	1.16474	2.25312e-05
MAPK1	1.01387	1.00595	1.02186	0.000574888
MAPK3	1.02556	1.01385	1.0374	1.64471e-05
MAPKAP1	1.03318	1.01201	1.05479	0.002001
MAPRE1	1.00836	1.00487	1.01186	2.5334e-06
MARCHF1	1.10433	1.01456	1.20204	0.0217821
MARCHF2	0.990515	0.981672	0.999437	0.0372376
MGAT4A	1.04022	1.01636	1.06464	0.000867192
MGAT4B	1.00241	1.00014	1.00468	0.037209
MGAT5	1.00984	1.00027	1.01951	0.0439265
MICALL1	1.01978	1.00624	1.03351	0.00408848
MIF4GD	1.02362	1.00246	1.04522	0.0284953
MINK1	1.02493	1.00969	1.04041	0.00128096
MMD	1.01347	1.00565	1.02135	0.000712625
MMD2	1701.22	12.4166	233087	0.00304211
MMGT1	1.02269	1.00403	1.04169	0.0169273
MMP14	1.00075	1.00008	1.00143	0.0278132
MMP16	1.7647	1.34113	2.32204	4.99326e-05
MOB4	1.076	1.03257	1.12124	0.000491727
MPHOSPH9	1.11097	1.03175	1.19628	0.00530178
MS4A4A	1.01182	1.00007	1.02372	0.0486419
MS4A6A	1.01069	1.00144	1.02002	0.0233794
MSH6	1.05106	1.02857	1.07404	6.42038e-06
MUC5B	1.00344	1.00145	1.00542	0.000671218
MVB12A	1.01429	1.00389	1.02479	0.00696776
MYO6	1.03279	1.01406	1.05186	0.000549531
NAA11	1.03218	1.00133	1.06398	0.040747
NAA25	1.15114	1.07083	1.23747	0.000136447
NAA60	1.01847	1.00287	1.03431	0.0201631
NAGPA	1.03142	1.00508	1.05845	0.0191006
NAPEPLD	1.074	1.00733	1.14508	0.0290092
NCS1	1.0282	1.01352	1.04309	0.000150745
NCSTN	1.00551	1.00217	1.00886	0.00121075
NDRG2	0.994333	0.989273	0.999419	0.0290077
NEDD4L	1.06126	1.01144	1.11353	0.0153637
NEO1	1.01064	1.00057	1.02082	0.0383156
NLRP3	1.20897	1.05031	1.3916	0.00819926
NLRP5	1.42382	1.0672	1.89961	0.0163016
NOD2	1.58057	1.23509	2.02269	0.000274951
NOSIP	1.0087	1.00042	1.01705	0.0394652
NOTCH1	1.03104	1.01214	1.0503	0.00120347
NOTCH3	1.00933	1.00002	1.01873	0.0495754
NPC1	1.04435	1.02723	1.06176	2.679e-07
NRAS	1.02117	1.01464	1.02775	1.56444e-10
NSF	1.01782	1.0032	1.03265	0.0166886
NSFL1C	1.02041	1.00876	1.0322	0.000562252
NSG2	3.15337	1.62156	6.13223	0.000713152
NUDC	1.00422	1.00232	1.00612	1.26117e-05
OCRL	1.01752	1.00303	1.03222	0.0176448
OPTN	1.00842	1.00357	1.0133	0.000658894
OSBPL9	1.01065	1.00099	1.0204	0.0305658
OTOF	1.23627	1.05159	1.45339	0.0101901
PACS1	1.01659	1.0036	1.02975	0.0121717
PAK4	1.0178	1.00684	1.02888	0.00139917
PAM	1.02594	1.01049	1.04164	0.000942931
PAQR8	1.02406	1.00446	1.04405	0.0158766
PCSK5	1.14099	1.0884	1.19611	4.28302e-08
PCSK9	1.00858	1.00375	1.01343	0.000488593
PDCD10	1.03771	1.01948	1.05626	4.23024e-05
PDE2A	0.909764	0.834986	0.99124	0.0306934
PDGFB	1.0096	1.00065	1.01864	0.0354079
PDGFRA	1.01458	1.00135	1.028	0.0307241
PGAP2	1.02724	1.01258	1.04212	0.000248039
PGAP4	1.0182	1.0026	1.03404	0.0220134
PHETA1	1.02473	1.01299	1.0366	3.24697e-05
PHETA2	1.02188	1.00348	1.04062	0.0195894
PHEX	1.13859	1.0291	1.25973	0.0118699
PHTF1	1.06819	1.00566	1.13461	0.0320847
PI4KB	1.01623	1.00817	1.02436	7.42292e-05
PICALM	1.00664	1.00052	1.0128	0.0335579
PIDD1	1.05665	1.02806	1.08604	8.26754e-05
PIK3C2A	1.03738	1.00776	1.06787	0.0130397
PIK3R1	0.985391	0.973833	0.997086	0.0144926
PIKFYVE	1.05318	1.00609	1.10247	0.0264011
PKD1	1.0745	1.01256	1.14023	0.017686
PKD2	1.02667	1.00911	1.04453	0.00278024
PKDCC	1.00516	1.00016	1.01018	0.0429657
PKMYT1	1.09792	1.05108	1.14684	2.67205e-05
PKN3	1.02055	1.00512	1.03622	0.00886604
PLEKHA3	1.17467	1.0264	1.34436	0.0193665
PLEKHA8	1.37007	1.21551	1.54427	2.52756e-07
PLIN3	1.00881	1.00373	1.01391	0.000652
PLOD3	1.00348	1.0004	1.00656	0.0267869
PNRC2	1.02471	1.01329	1.03626	1.97602e-05
POFUT2	1.0534	1.01741	1.09067	0.00335921
POLQ	1.34455	1.19522	1.51255	8.27489e-07
POMGNT1	1.02568	1.01367	1.03782	2.42894e-05
PPHLN1	1.14526	1.08155	1.21274	3.41753e-06
PPIL2	1.03985	1.01081	1.06974	0.00686148
PPP2R3C	1.11329	1.05008	1.1803	0.000320288
PPT1	1.01029	1.00694	1.01364	1.48095e-09
PRAME	1.00956	1.00461	1.01452	0.000145642
PRDM2	1.07251	1.00087	1.14928	0.0471872
PREPL	1.03143	1.00859	1.05479	0.00675461
PRKAA2	1.02355	1.00033	1.04731	0.0468294
PRKCI	1.04848	1.01944	1.07834	0.000954834
PRKD1	1.06989	1.0145	1.12829	0.0127438
PRMT5	1.05752	1.02398	1.09216	0.000670603
PRNP	1.00329	1.00086	1.00573	0.00791529
PROC	0.998616	0.997464	0.99977	0.0187369
PRRC1	1.02666	1.00557	1.04819	0.0129897
PSEN1	1.04701	1.01946	1.0753	0.00073309
PSMG1	1.02169	1.00997	1.03355	0.000268062
PTGES2	1.00962	1.00079	1.01852	0.0326312
PTGFRN	1.00799	1.00311	1.0129	0.00131903
PTGS1	1.0622	1.03356	1.09163	1.50788e-05
PTPRN	2.09287	1.26765	3.45531	0.00388839
PWP1	1.02313	1.01131	1.03509	0.000114263
PXYLP1	1.05556	1.00111	1.11296	0.0453716
QSOX2	1.03743	1.01605	1.05926	0.000541896
RAB10	1.00655	1.00404	1.00907	3.02329e-07
RAB11A	1.00865	1.00048	1.01688	0.0378882
RAB11FIP5	1.03342	1.0142	1.05301	0.000599769
RAB12	1.02241	1.00293	1.04227	0.0239291
RAB15	1.03507	1.01596	1.05454	0.00028775
RAB18	1.02574	1.0117	1.03997	0.000302245
RAB1A	1.00513	1.00183	1.00844	0.00227309
RAB20	1.00447	1.00154	1.00742	0.00282528
RAB27B	1.05146	1.00578	1.09921	0.0267957
RAB29	1.01632	1.00709	1.02563	0.00050712
RAB31	1.01855	1.00467	1.03261	0.00863561
RAB32	1.00877	1.00539	1.01216	3.43998e-07
RAB38	1.0623	1.02423	1.10178	0.00117019
RAB3B	1.04649	1.0086	1.0858	0.0157311
RAB3GAP1	1.03021	1.00437	1.05672	0.0216408
RAB40C	1.03326	1.00875	1.05837	0.00755187
RAB41	1.3698	1.13136	1.65848	0.00126014
RAB6A	1.01106	1.00313	1.01905	0.00618645
RAB6B	1.07439	1.03404	1.11632	0.000239165
RAB7A	1.01513	1.00952	1.02076	1.06305e-07
RAB7B	1.08679	1.02747	1.14952	0.00365638
RAB9A	1.01466	1.00406	1.02538	0.00660881
RAC1	1.00274	1.00154	1.00393	6.63579e-06
RAP1GAP	1.00769	1.00465	1.01073	6.75025e-07
RELCH	1.10951	1.03953	1.18419	0.00176927
RER1	1.00979	1.00055	1.01912	0.0377149
RFFL	1.03563	1.00414	1.06812	0.0262943
RFNG	1.00961	1.00228	1.017	0.0101515
RGP1	1.06093	1.02318	1.10008	0.00137578
RGS19	1.02807	1.0149	1.04141	2.56061e-05
RGS20	1.39445	1.104	1.76131	0.00526744
RHBDF2	1.01748	1.00314	1.03202	0.0166979
RHEB	1.02038	1.01274	1.02807	1.41822e-07
RIPOR1	1.03682	1.01455	1.05958	0.00109734
RNF121	1.02435	1.00374	1.04538	0.0203127
RNF133	3.42047	1.52073	7.6934	0.00294373
RNF144A	1.03244	1.01305	1.05221	0.000967033
RNF148	2.42533	1.40808	4.17748	0.00140538
RNF24	1.08124	1.04354	1.12029	1.60183e-05
ROCK1	1.03723	1.00462	1.0709	0.0248973
RP2	1.02453	1.001	1.04862	0.0409655
RRAS2	1.02199	1.01115	1.03296	6.42164e-05
RTN3	1.01125	1.00721	1.01531	4.37288e-08
RUBCN	1.49006	1.19099	1.86422	0.000484552
RUSC1	1.03436	1.02006	1.04886	1.96454e-06
RXYLT1	1.33277	1.12864	1.57382	0.000707459
SAR1A	1.02833	1.01363	1.04324	0.000143109
SART1	1.01659	1.00696	1.02631	0.000702968
SCAMP1	1.03086	1.00085	1.06178	0.0437765
SCAMP2	1.01311	1.00232	1.02401	0.0170941
SCAMP3	1.00399	1.00184	1.00613	0.000263555
SCAMP4	1.02735	1.01332	1.04158	0.000120304
SCFD1	1.13929	1.01864	1.27423	0.0224069
SCLY	1.50003	1.13605	1.98062	0.00424326
SCOC	1.02562	1.00677	1.04483	0.00752434
SDC3	1.01004	1.00458	1.01553	0.000307097
SDF4	1.00641	1.00215	1.01068	0.0031796
SEC14L1	1.02892	1.00246	1.05608	0.031994
SEC23A	1.0181	1.00383	1.03257	0.0127334
SEC23IP	1.03262	1.00592	1.06003	0.0163213
SELENOI	1.03677	1.01779	1.0561	0.000127974
SEMA6D	1.08645	1.01083	1.16773	0.0242831
SGSM1	1.40343	1.20405	1.63582	1.45665e-05
SH3GLB1	1.02051	1.01007	1.03105	0.000108932
SIPA1L3	1.02435	1.00587	1.04317	0.00958788
SLC26A11	1.05479	1.02821	1.08205	4.19183e-05
SLC29A3	1.10025	1.05517	1.14725	7.59641e-06
SLC2A1	1.0273	1.01677	1.03795	3.04533e-07
SLC2A4	0.939382	0.893162	0.987994	0.0151332
SLC30A5	1.0548	1.02898	1.08126	2.44222e-05
SLC30A6	1.03874	1.01969	1.05815	5.69613e-05
SLC30A7	1.04122	1.01547	1.06761	0.00156647
SLC30A8	1.13862	1.00073	1.29552	0.0487175
SLC33A1	1.04837	1.00615	1.09237	0.0242922
SLC35A2	1.01498	1.00314	1.02696	0.0130293
SLC35A4	1.01401	1.00719	1.02088	5.30897e-05
SLC35B1	1.00994	1.00066	1.01931	0.0356437
SLC35B2	1.00484	1.00145	1.00824	0.00506727
SLC35C2	1.03311	1.01197	1.0547	0.00201581
SLC35E3	1.14166	1.00167	1.3012	0.047144
SLC35G2	1.12569	1.06933	1.18501	6.24096e-06
SLC39A13	1.0247	1.01239	1.03716	7.60271e-05
SLC50A1	1.00267	1.00033	1.00502	0.0255678
SLC9A7	1.03929	1.01038	1.06903	0.00742822
SMPD4	1.04136	1.02207	1.06102	2.15182e-05
SNAPIN	1.00971	1.00359	1.01588	0.00185348
SNTB2	1.08464	1.02295	1.15006	0.00654387
SNX17	1.01193	1.00665	1.01724	8.96587e-06
SORT1	1.01532	1.0055	1.02524	0.00217611
SPEF2	1.15053	1.04053	1.27215	0.00623858
SPP1	1.00006	1.00002	1.0001	0.00435709
SPPL3	1.03438	1.01693	1.05214	9.90076e-05
SRCAP	2.37182	1.14616	4.90819	0.0199329
SREBF2	1.0048	1.00039	1.00924	0.0328915
ST3GAL2	1.09403	1.04897	1.14103	2.815e-05
ST3GAL3	29.7783	4.20034	211.113	0.000683489
ST6GAL2	1.12045	1.01568	1.23603	0.0231666
ST6GALNAC4	1.04126	1.02451	1.05829	1.02652e-06
ST6GALNAC5	1.30517	1.10145	1.54657	0.00209893
ST8SIA4	1.06574	1.00641	1.12857	0.0293648
STC2	1.01038	1.00457	1.01623	0.000450917
STIP1	1.00989	1.00694	1.01284	3.96053e-11
STK16	1.02323	1.00009	1.04692	0.049126
STK24	1.0557	1.03113	1.08086	6.46054e-06
STK25	1.03549	1.02179	1.04937	2.88395e-07
STK26	1.02576	1.00882	1.04298	0.0027542
STMN4	1.73789	1.17227	2.57642	0.00593816
STRN3	1.03029	1.00284	1.05849	0.030325
STX12	1.03099	1.01285	1.04947	0.000754188
STX16	1.01926	1.00695	1.03172	0.00209486
STX18	1.02076	1.00304	1.03878	0.0214321
STX4	1.01972	1.00584	1.03379	0.00523392
STX6	1.06552	1.03855	1.09318	1.22307e-06
SURF4	1.00336	1.00166	1.00506	0.000108048
SVIP	1.0477	1.01425	1.08224	0.00488057
SYAP1	1.01097	1.00035	1.0217	0.042896
SYBU	0.983699	0.971484	0.996067	0.00993395
SYS1	1.05032	1.0259	1.07531	4.29789e-05
TAF11	1.01502	1.0026	1.0276	0.0176618
TBC1D20	1.04009	1.01929	1.06131	0.000136893
TBC1D23	1.03053	1.00312	1.05868	0.0287609
TBC1D5	1.04588	1.00872	1.08441	0.0150745
TCP1	1.01065	1.00627	1.01506	1.77602e-06
TEX261	1.01757	1.00814	1.02709	0.00024513
TGFB1	1.00385	1.00154	1.00616	0.0010622
TGOLN2	1.00337	1.00043	1.00632	0.0244234
TJAP1	1.04669	1.02141	1.0726	0.000253693
TLR1	1.03145	1.00207	1.06168	0.0356885
TLR2	1.03691	1.01036	1.06417	0.00617749
TLR7	1.09473	1.01433	1.18151	0.0200501
TLR9	499.112	1.20953	205957	0.0431895
TM9SF2	1.00428	1.00146	1.00711	0.00291066
TM9SF4	1.01154	1.00448	1.01865	0.00133197
TMBIM1	1.0038	1.00089	1.00672	0.0104624
TMC6	1.0182	1.00397	1.03262	0.0119932
TMCO1	1.0085	1.00425	1.01278	8.65162e-05
TMED2	1.00196	1.00004	1.00388	0.0455751
TMED4	1.0077	1.00078	1.01467	0.0291474
TMED5	1.01555	1.0062	1.02499	0.0010826
TMEM115	1.01841	1.01038	1.02651	6.29588e-06
TMEM130	1.00905	1.00291	1.01523	0.0038224
TMEM132A	1.00589	1.00013	1.01168	0.0451628
TMEM165	1.03527	1.01946	1.05133	1.01653e-05
TMEM167A	1.01658	1.00731	1.02594	0.000433788
TMEM167B	1.01708	1.00508	1.02923	0.00515358
TMEM214	1.01488	1.00793	1.02187	2.52425e-05
TMEM230	1.00676	1.00255	1.01099	0.00162414
TMEM241	1.23723	1.13422	1.34959	1.59031e-06
TMEM43	1.01157	1.0057	1.01747	0.000105511
TMEM79	1.1454	1.0781	1.21691	1.11418e-05
TMEM87B	1.02992	1.00712	1.05323	0.00983129
TMF1	1.0746	1.02527	1.12631	0.0026904
TNFRSF10A	1.05095	1.00555	1.0984	0.0274257
TNKS	1.06265	1.00503	1.12357	0.0326608
TPP1	1.00791	1.0042	1.01164	2.89628e-05
TPST2	1.00708	1.00009	1.01411	0.0470154
TRAPPC3	1.03219	1.01971	1.04481	3.2752e-07
TRAPPC4	1.03611	1.02002	1.05246	8.94246e-06
TREML1	1.36407	1.09464	1.69982	0.00568492
TRIM3	1.09681	1.01218	1.18851	0.0241074
TRIM68	1.05945	1.02288	1.09731	0.00127005
TRIP10	1.01753	1.00552	1.02967	0.00410652
TRIP11	1.05451	1.01353	1.09714	0.00867357
TRRAP	1.08241	1.04116	1.12529	6.48534e-05
TVP23C	1.82237	1.05001	3.16284	0.032888
UBA5	1.04715	1.01131	1.08425	0.0095138
UBAC1	1.03327	1.01916	1.04758	3.10279e-06
UBIAD1	1.02516	1.005	1.04572	0.0141998
UBXN2A	1.13557	1.08056	1.19338	5.20484e-07
UGCG	1.00826	1.00162	1.01495	0.0147365
UNC45A	1.02683	1.00851	1.04549	0.0039391
UNC50	1.02441	1.00964	1.0394	0.00113861
USO1	1.00783	1.00057	1.01514	0.0344716
USP32	1.05062	1.02392	1.07801	0.000169836
USP33	1.03852	1.01961	1.05779	5.543e-05
UXS1	1.03213	1.01213	1.05254	0.00153921
VAC14	1.02708	1.00121	1.05362	0.0401083
VAMP3	1.00711	1.00153	1.01273	0.0124264
VAPA	1.02478	1.0096	1.04018	0.00130237
VAPB	1.04406	1.0148	1.07417	0.00295086
VCAN	1.00838	1.00001	1.01681	0.049775
VIPAS39	1.05232	1.02127	1.08431	0.000845788
VPS45	1.04902	1.0273	1.07119	7.31697e-06
VPS54	1.02516	1.00831	1.04229	0.00329903
VRK1	1.04757	1.02611	1.06948	1.08334e-05
VTI1A	1.13362	1.01805	1.26231	0.0222485
WAPL	1.02512	1.00517	1.04547	0.0133454
WDR44	1.02444	1.00013	1.04934	0.0488024
WDR77	1.04986	1.03373	1.06625	7.33566e-10
WLS	1.0167	1.00871	1.02476	3.88289e-05
XPR1	1.04994	1.02939	1.0709	1.35253e-06
XYLT1	1.18329	1.03166	1.35722	0.0161524
XYLT2	1.02634	1.00776	1.04526	0.00528042
YES1	1.01851	1.00581	1.03137	0.00416311
YIF1B	1.01689	1.00764	1.02623	0.000329805
YIPF1	1.02042	1.01167	1.02925	4.21243e-06
YIPF4	1.04361	1.00617	1.08244	0.0220132
YIPF5	1.02874	1.01356	1.04414	0.000186748
YKT6	1.01232	1.00555	1.01913	0.000348958
ZDHHC12	1.00866	1.00045	1.01693	0.0386052
ZDHHC13	1.08665	1.02596	1.15092	0.00459528
ZDHHC16	1.01379	1.00037	1.0274	0.044049
ZDHHC17	1.06847	1.00599	1.13483	0.0312291
ZDHHC18	1.04556	1.02888	1.06251	5.61958e-08
ZDHHC2	1.06065	1.02714	1.09526	0.000324944
ZDHHC20	1.02737	1.01078	1.04423	0.00115102
ZDHHC21	1.16484	1.04985	1.29242	0.0040094
ZDHHC22	19.1034	3.0175	120.941	0.00173068
ZDHHC23	1.05831	1.02341	1.09441	0.000924609
ZDHHC3	1.09572	1.03998	1.15444	0.000599414
ZDHHC6	1.01737	1.00063	1.03438	0.0418717
ZDHHC7	1.0102	1.00146	1.01901	0.0220079
ZFPL1	1.19266	1.04279	1.36407	0.0101233
ZFYVE1	1.03857	1.00282	1.07559	0.0342301
ZMYND8	1.03294	1.01167	1.05467	0.00227312
ZNF148	1.07326	1.03157	1.11663	0.000468845
ZNF622	1.00858	1.00237	1.01483	0.00667348
