# Supplementary material for: Molecular subtype identification and signature construction based on Golgi apparatus-related genes for better prediction prognosis and immunotherapy response in hepatocellular carcinoma
Source: Front Immunol. 2023 Mar 27;14:1113455. doi: 10.3389/fimmu.2023.1113455 (PMC10083374; doi:10.3389/fimmu.2023.1113455)
Supplement: Supplementary file 7 [file Table_3.xlsx]

## Sheet: Sheet1
Table S3. Expression of 21 GARGs in the three dataset samples
ID	TCGA_TCGA-G3-A25X	TCGA_TCGA-DD-AADS	TCGA_TCGA-G3-AAV3	TCGA_TCGA-T1-A6J8	TCGA_TCGA-2Y-A9GU	TCGA_TCGA-2Y-A9HB	TCGA_TCGA-DD-A73E	TCGA_TCGA-UB-A7MB	TCGA_TCGA-DD-A73A	TCGA_TCGA-DD-AAEG	TCGA_TCGA-ED-A8O6	TCGA_TCGA-G3-AAV7	TCGA_TCGA-CC-A7IJ	TCGA_TCGA-2Y-A9H9	TCGA_TCGA-CC-5261	TCGA_TCGA-RC-A7SH	TCGA_TCGA-DD-A1EI	TCGA_TCGA-G3-A3CJ	TCGA_TCGA-GJ-A9DB	TCGA_TCGA-ED-A7PY	TCGA_TCGA-K7-A5RG	TCGA_TCGA-G3-A7M5	TCGA_TCGA-DD-AADN	TCGA_TCGA-CC-A8HS	TCGA_TCGA-WQ-AB4B	TCGA_TCGA-FV-A23B	TCGA_TCGA-FV-A3R3	TCGA_TCGA-G3-AAV0	TCGA_TCGA-5C-A9VG	TCGA_TCGA-BC-4072	TCGA_TCGA-DD-AAVV	TCGA_TCGA-DD-AADB	TCGA_TCGA-DD-AAVQ	TCGA_TCGA-CC-5258	TCGA_TCGA-EP-A3JL	TCGA_TCGA-DD-A73C	TCGA_TCGA-G3-AAV1	TCGA_TCGA-DD-AAEE	TCGA_TCGA-G3-A25T	TCGA_TCGA-LG-A9QC	TCGA_TCGA-ED-A82E	TCGA_TCGA-DD-AACF	TCGA_TCGA-QA-A7B7	TCGA_TCGA-DD-AAC9	TCGA_TCGA-DD-AAE6	TCGA_TCGA-DD-A3A2	TCGA_TCGA-DD-A39Y	TCGA_TCGA-BC-A112	TCGA_TCGA-ZP-A9CZ
STIP1	6.97315	4.71387	6.80916	6.74049	6.65233	6.30478	6.57688	7.32079	6.04011	7.2401	7.16496	7.7724	8.81647	6.38396	7.72079	7.01409	7.8959	5.79927	7.00868	6.88856	6.74556	5.91114	6.97921	7.6876	6.54491	6.71236	5.97052	6.41217	7.71875	7.21513	7.72574	7.86943	7.44345	8.05684	6.78117	6.32563	6.99688	6.75059	6.88997	6.92894	7.05131	6.49591	7.22989	6.13771	6.69025	4.88891	8.76562	7.03584	6.86741
PLOD3	8.41197	6.5892	6.99935	8.10454	6.83238	6.87497	7.80306	8.58704	6.57379	7.87149	7.38522	8.75972	9.18329	7.94442	7.59213	7.5224	7.61904	6.93181	8.33111	7.96017	6.88928	7.86059	6.83319	7.89405	7.69849	7.2722	6.68079	6.92852	7.83247	6.22719	8.28279	7.90435	8.06285	7.78598	8.00915	7.52015	7.6619	7.26188	7.91311	7.78076	7.61152	8.04811	6.48533	6.98859	6.99247	6.51517	7.52402	8.28516	7.03726
LLGL1	3.37085	2.68227	3.94888	3.59172	3.52309	3.7168	4.78078	5.4358	3.49003	3.5371	4.36343	5.43227	5.80565	3.42631	5.22453	4.06149	4.1208	2.55599	4.77729	3.11934	3.87586	3.30951	3.26457	4.53501	2.8737	3.63575	3.7639	3.19501	3.49729	4.13569	3.71292	4.45876	3.69148	4.36153	3.58315	4.16146	3.50122	3.32096	4.22185	3.59705	4.54031	3.86994	3.69417	3.18772	4.18025	2.81205	4.13223	4.42234	4.82252
AP3M2	4.24411	2.6794	3.93111	3.3126	3.39385	3.4421	3.6942	4.58368	3.13505	3.8256	3.89207	4.39724	5.20731	3.52729	5.05344	4.33146	4.84611	3.01113	4.1388	3.49943	4.25034	2.94059	4.02423	4.76891	2.83841	4.2405	4.07128	3.01618	4.57939	4.05569	4.33294	4.48959	3.95822	4.03468	4.05052	3.75751	4.1083	3.98563	5.03058	4.20015	5.43694	3.6139	4.16867	3.4261	3.93447	3.45652	3.18574	4.6962	3.65325
DENND4B	5.81732	4.08881	5.46482	5.46675	5.74261	5.64427	5.42264	6.76562	4.84551	5.97968	6.04105	6.86807	6.05226	6.30467	7.12818	6.67395	5.3838	4.46049	5.99814	5.91562	5.44102	4.72666	4.56754	7.7167	4.99015	6.17272	5.25425	4.764	7.15761	5.47326	6.07901	6.1023	6.19424	5.96749	5.33317	5.44364	5.52102	4.90142	4.87415	5.73986	5.95751	5.59067	6.36583	5.05571	5.84572	4.26189	5.1288	6.00657	6.27591
ARHGEF2	5.68025	3.85918	4.87275	5.04253	4.13805	4.24186	4.48325	6.2098	4.00694	4.54432	5.96332	7.13364	7.13373	4.42342	7.12906	4.56334	6.73553	3.41025	5.04144	4.51014	5.2123	3.74725	5.2799	6.64696	4.45132	5.28183	4.70421	3.59636	4.82188	4.95824	5.14102	6.66991	5.31046	7.24353	4.74682	4.80722	4.48794	3.81737	4.94514	4.24526	5.78684	4.5205	4.30658	4.4198	5.36069	3.40239	5.26589	5.45096	5.43051
RHBDF2	5.09727	3.66445	4.76753	4.55326	3.32728	4.16104	4.4392	4.99884	4.06159	4.22281	4.74264	5.28275	5.57597	4.68725	5.2068	5.58405	5.40367	3.51175	5.16726	3.93995	5.16013	3.84722	3.96308	4.48833	3.65606	3.72404	4.49834	3.2003	4.4774	5.05804	4.46695	4.42909	5.46997	4.84847	4.36861	3.85594	5.03091	4.42128	6.03476	3.85272	6.8244	4.60095	3.30714	3.98718	4.02773	3.19466	4.13829	5.57281	4.54314
VPS45	5.63219	3.68754	5.3433	4.87593	5.22261	4.70789	5.41288	6.36937	4.49116	5.88099	4.8874	6.01534	5.65666	4.97394	6.07441	5.42643	4.77431	4.59512	5.116	5.32565	4.89161	4.18881	3.92316	6.33655	4.6946	5.20904	4.74407	4.36199	5.55478	5.02636	5.57922	4.90266	5.28089	4.99226	4.56953	4.84747	4.62629	4.84287	4.92797	5.34732	5.53597	5.07826	6.10586	4.7796	5.13015	4.10335	5.51095	5.62092	4.97852
GALNT10	4.34098	3.52887	3.6816	3.79649	3.38195	3.98559	4.29632	3.70135	3.92187	3.90252	3.21285	3.86198	6.20119	3.73048	4.54502	3.73498	4.08014	3.03436	4.11857	3.02953	3.95228	3.35975	3.86146	2.7667	3.83632	3.64365	4.41088	3.24663	4.02835	4.79063	3.74893	3.27107	3.46178	3.66615	3.49431	4.03607	3.666	3.91544	5.12548	3.42784	4.30659	3.81277	3.95025	3.51684	3.6687	2.86383	4.42169	5.09924	3.62999
GLA	5.84467	5.17426	6.44238	5.62569	5.62073	5.25023	5.40259	5.03641	4.99113	4.86636	5.11561	7.10194	7.51992	5.24655	5.65947	5.1339	5.78503	3.93315	5.18243	5.21121	5.3944	4.92939	5.59025	4.18572	4.87626	5.32024	5.52637	4.66668	5.59087	6.53232	6.65209	5.32576	5.50075	6.38452	5.6467	4.27459	6.53769	5.43294	6.50515	5.48183	6.46061	5.85445	5.19761	4.84935	4.54962	4.04062	6.37653	6.26012	5.42381
SORT1	5.72095	2.10556	4.50752	4.97434	3.49757	5.06791	4.64374	5.01053	5.06981	4.08629	5.42224	7.12243	4.84509	3.22754	6.35356	4.80524	5.14349	3.4028	5.83419	5.37766	4.2272	3.15963	4.42192	4.78614	3.74898	5.21784	4.87201	4.02108	5.00945	5.51183	4.45191	5.03316	4.53313	5.16932	3.65995	3.73093	5.95639	4.07298	3.92589	3.1738	4.4481	2.72245	4.80086	4.30756	4.1698	4.43036	5.62196	6.26963	4.99197
SIPA1L3	4.71099	2.88137	3.56063	4.35974	5.06626	4.28065	4.49179	5.61486	4.07628	4.33082	4.63313	5.77186	4.87869	3.92897	5.70167	5.68134	4.89114	2.92625	4.93504	3.91285	4.28656	3.32437	3.49472	5.98603	3.62336	5.00229	4.18116	4.15033	4.01759	4.81137	4.4399	5.28771	4.39546	4.67815	3.80875	4.6319	3.68094	3.50744	5.02941	3.75434	5.71572	3.60554	5.31771	3.03077	4.50216	2.93599	3.84764	5.55923	4.21657
RNF24	4.47035	3.03817	3.39356	3.17403	3.39123	3.34874	4.08062	3.96529	3.27915	3.60386	3.99144	5.75359	5.92697	2.93246	5.51122	3.94201	4.29907	2.73352	3.57632	3.15445	3.19456	2.61328	2.9509	3.65921	3.1563	3.66426	3.59445	2.87406	3.63869	3.99169	4.01088	3.57136	3.5253	3.6983	3.43352	3.32932	3.24368	3.10416	4.16878	3.41758	4.27757	3.3691	3.63428	3.08238	3.40375	2.49748	3.85262	4.47767	3.34541
ABCC5	4.01968	2.7322	4.14189	3.62653	3.45657	3.88558	4.62305	4.60594	3.81394	4.02521	4.27401	5.12702	6.0956	3.96378	5.3692	4.32126	4.40987	2.57758	4.8271	3.76225	4.61115	3.25734	3.80048	4.7253	3.50265	4.783	3.88135	3.2076	3.85751	5.06159	4.49647	4.44018	3.78033	5.59473	3.65924	4.02937	4.54506	4.20619	3.39589	3.43917	4.14149	3.91214	4.47276	2.95447	3.60248	3.09496	4.74876	4.90491	4.38534
SCAMP3	9.13012	6.5148	7.49523	7.45268	7.31755	7.67313	7.48881	8.40221	6.31603	8.30697	7.70421	9.30543	7.87806	7.65368	8.45644	8.53985	7.7027	7.60123	7.2351	7.53615	6.85648	6.92263	6.79422	8.06796	6.79407	7.64432	7.15067	6.99662	8.46633	6.82561	8.75993	7.91949	8.09255	7.78709	7.81315	6.72755	7.15297	7.39687	7.20426	7.59955	8.10596	7.75238	8.2136	7.17679	7.8949	5.7545	8.50056	9.15814	8.11895
BSG	8.13574	6.71929	7.66511	7.16721	7.77737	8.00405	8.62239	8.57107	7.98074	7.96865	8.33877	9.12877	9.08084	7.44482	9.25346	9.20368	7.53776	6.80933	8.44338	7.71933	7.70697	6.95392	9.42574	8.92173	8.21947	8.4602	8.28779	8.90278	8.44538	8.60866	8.24126	8.54007	7.88869	7.57134	8.20095	7.93077	7.35032	7.5702	9.29764	7.48765	9.13641	7.57527	8.41605	7.19883	8.45115	6.92342	9.17725	8.48295	7.62805
BCL9	4.55049	2.44584	4.37865	4.0445	4.04831	3.8195	4.69121	5.49933	3.56073	5.15516	4.68389	6.02572	5.15247	3.62917	6.41882	4.78561	4.48464	3.12481	4.64733	5.16458	4.14728	3.10641	2.7685	5.35669	3.09379	5.75558	4.12392	3.489	3.9066	4.57834	4.91582	5.38654	5.3187	5.49716	4.16267	4.62498	4.10061	3.90925	3.53526	3.42415	5.10508	3.61961	5.12411	3.8621	4.8881	3.43378	4.08252	5.73335	4.55302
RUSC1	6.70803	4.22251	5.07594	5.61704	5.90938	5.48116	4.97133	7.32403	4.51571	6.23031	6.24758	7.85874	7.45567	5.99373	7.24604	6.16413	4.4659	4.03357	5.88342	5.78115	5.37074	5.07208	3.43157	7.05117	4.38383	5.64066	5.30375	4.99655	5.93581	5.777	5.95146	5.2216	6.15366	5.63187	5.01406	4.75618	4.96556	5.1954	6.13643	5.06485	6.35599	6.30342	6.52922	4.68413	5.69201	3.28119	5.90873	6.66875	7.08106
GAL3ST1	8.24297	2.11839	2.69008	2.80555	6.39879	1.972	3.7454	2.21479	2.3058	5.46483	5.88988	6.37804	2.34484	2.01529	5.8112	4.38869	4.1252	3.63629	2.97989	5.17421	3.50726	2.53517	2.93366	8.53301	1.98969	4.85821	5.84846	2.6841	5.91669	5.58338	4.53378	6.07949	5.45666	7.25725	2.27287	2.00493	3.49368	2.46147	7.64909	4.35967	7.98214	2.72941	5.33537	2.62796	5.19069	1.92177	3.69242	7.51309	5.09802
PKMYT1	4.51097	2.28272	3.7917	2.36905	2.85766	3.0124	3.28732	4.93007	3.04554	2.91253	3.44139	4.89104	5.19357	3.57647	3.29444	4.07258	3.31479	2.30732	3.98651	2.54193	3.93113	2.68067	3.5209	4.01227	2.62413	3.13846	2.47822	2.57037	3.99215	3.9876	3.69	3.74125	3.93554	3.33271	3.58285	2.85152	3.03449	3.65273	4.64098	3.20632	3.04922	3.88817	5.05549	2.56298	3.58089	2.62186	4.28759	4.32501	3.6843
KIF20A	4.78952	2.27128	4.84341	2.62534	4.59189	3.77382	3.57887	6.23061	4.20485	5.29789	5.45737	6.73695	7.53591	3.64954	6.31349	4.90123	4.89976	2.48431	4.98385	4.43968	5.25579	2.38968	4.43407	5.82639	3.59179	5.28921	3.04214	2.67074	5.80907	5.86333	3.9277	5.60431	4.72519	6.30701	3.81264	3.5234	4.56904	5.2859	5.22806	3.63177	3.37066	4.45135	6.21849	2.79312	5.10035	2.33723	5.57591	5.71445	5.5452
[truncated: 650 more columns]
