# Supplementary material for: Molecular subtype identification and signature construction based on Golgi apparatus-related genes for better prediction prognosis and immunotherapy response in hepatocellular carcinoma
Source: Front Immunol. 2023 Mar 27;14:1113455. doi: 10.3389/fimmu.2023.1113455 (PMC10083374; doi:10.3389/fimmu.2023.1113455)
Supplement: Supplementary file 8 [file Table_4.xlsx]

## Sheet: Sheet1
Table S4 The difference of 22 kinds of immune cells between high and low risk groups
Immune cells	P
B cells naïve	0.955
B cells memory	0.844
Plasma cells	0.015
T cells CD8	0.18
T cells CD4 naive	0.56
T cells CD4 memory resting	0.022
T cells CD4 memory activated	0.039
T cells follicular helper	0.213
T cells regulatory (Tregs)	0.041
T cells gamma delta	0.455
NK cells resting	0.682
NK cells activated	0.096
Monocytes	0.577
Macrophages M0	0.084
Macrophages M1	0.016
Macrophages M2	0.242
Dendritic cells resting	0.554
Dendritic cells activated	<0.001
Mast cells resting	<0.001
Mast cells activated	0.022
Eosinophils	0.008
Neutrophils	0.925
